# Supplementary material for: Sepsis-Induced Coagulopathy Phenotype Induced by Oxidized High-Density Lipoprotein Associated with Increased Mortality in Septic-Shock Patients
Source: Antioxidants (Basel). 2023 Feb 21;12(3):543. doi: 10.3390/antiox12030543 (PMC10045333; doi:10.3390/antiox12030543)
Supplement: Supplementary file 1 [file antioxidants-12-00543-s001.zip]

Archive with 1 entries (1 files):
- antioxidants-2186699-supplementary.pdf
